# Supplementary material for: What drives consumer participation in virtual CSR? The impact of external scenarios
Source: PLoS One. 2026 Feb 11;21(2):e0342470. doi: 10.1371/journal.pone.0342470 (PMC12893553; doi:10.1371/journal.pone.0342470)
Supplement: S1 Data — (XLSX) [file pone.0342470.s001.xlsx]

## Sheet: Sheet1
Code	TD01	TD02	TD03	ZJ01	ZJ02	ZJ03	FX01	FX02	FX03	QJ01	QJ02	QJ03	YY01	YY02	YY03	YY04	XW01	XW02	XW03
1	4.5	4.5	4	4.5	3.5	3.5	3.5	3	4	2.5	4.5	5	4	5	4.5	2.5	3.5	3	4.5
2	3.5	4	3.5	4	5	4	4	2.5	3	2.5	3	5	4	4	2.5	2.5	3.5	2.5	1.5
3	4	4	2	2	4	5	4	4	3	3	4	5	4	4	4	4	4	4	4
4	3	4	4.5	3	2.5	2.5	2.5	1.5	3	3	3.5	4	3	4.5	4.5	4.5	4.5	4	4
5	3	3	3.5	2.5	4	4	4	2.5	4.5	3.5	4.5	5	3.5	3.5	2.5	3	3.5	1.5	3
6	3	3.5	3.5	3.5	4	4	4.5	4	3	4	3.5	5	4.5	4	2	1.5	3	4.5	4.5
7	3.5	3.5	3	3	3	3.5	2.5	2.5	2.5	3	3	4.5	4	1.5	1.5	1.5	3.5	4	2.5
8	5	5	5	5	5	5	5	5	5	4	5	5	5	5	5	4.5	4.5	5	5
9	4.5	4.5	4.5	4.5	3	3	3	3	3.5	3.5	4.5	4.5	4.5	2	2	2.5	5	4	3
10	3	4.5	3.5	3.5	4	4	4	3.5	3.5	3	3.5	4	4.5	2	2.5	1.5	4	5	3
11	4.5	4	4	4	3.5	4.5	4	3	4	3	3.5	4.5	4.5	3.5	2.5	2	1	2	2
12	3.5	2.5	3	2.5	4.5	4	4.5	4	3	3	3	5	5	4.5	3	2	5	4.5	4.5
13	3	2.5	4	3	3	3	3	3	3.5	2	4	3	2.5	3	3.5	2	4	4	4.5
14	4.5	4	4	4.5	5	4	4	4.5	4	3.5	4	4	4.5	4.5	3.5	3.5	4.5	4.5	2
15	5	4	4	4	4	3	4	3	4	4	4	3	3	3	4	3	4	3.5	2.5
16	3.5	5	3	4	4	3	2	3	3	2	3	4	2.5	4	3.5	3	4	3.5	2.5
17	3	3	3	3.5	4.5	3	3	3	4	2.5	3	2	3	2.5	2.5	2.5	4	4	3
18	5	5	5	5	5	5	5	5	4	4	5	5	5	5	5	5	5	4.5	4
19	5	4.5	5	5	4.5	5	4.5	4	2.5	2.5	2	4.5	4.5	4.5	3.5	3.5	4	4	2.5
20	4	4	4	4	4	3	3	3	4	4	4	4	5	4	4	4	5	5	5
21	5	5	3	3.5	4.5	4.5	3	3	3	2.5	3	4	4	4.5	3	3.5	4	3	4
22	4	5	3	3	5	5	4	4	3	3	3	5	3	5	4	4	4	4	4
23	4	4	3	3	3	3	3	3	3	3	3	2	3	2	3	3	3	4	3
24	4.5	5	4	5	4.5	4.5	4.5	4.5	3.5	3	3.5	4.5	4.5	5	3.5	3.5	4	4	3
25	4.5	4.5	3.5	3.5	4.5	3.5	2.5	3.5	4	4	4	5	2.5	3.5	2.5	2.5	3	4	4.5
26	3	5	5	5	4	3	4	3	4	4	4	4	4	3	4	5	4	5	5
27	5	3	4.5	5	5	4.5	4.5	4.5	2.5	1.5	3	1.5	4	4.5	2.5	3	4	4	3
28	4	4	4.5	5	5	4	4	4.5	3.5	4.5	4	2	3.5	4	4	4	4.5	4.5	3.5
29	4	4	4	4	4	4	4	4	2	3	3	2	4	3	3	3	4	3	3
30	4.66667	4.33333	4	4.33333	5	4	4	4	4	4	4	4.66667	4.33333	4	4	4	4	4	3
31	4	4	4	3.5	4	3.5	2	3.5	2.5	2.5	3	3.5	4	2.5	2	2	4.5	3.5	3
32	4.5	3	4	4	5	4	4	4	5	5	4.5	3	3	4.5	4.5	4.5	4	5	5
33	5	5	5	5	5	5	5	5	4	3	4	5	5	5	5	5	5	5	5
34	4	3.5	4	4.5	5	3	3.5	4	1.5	3	3	4.5	4	3.5	4	4	5	4	5
35	4	4	3.5	4.5	4	2	3	3	3	3	4	4.5	3	5	2.5	2.5	4	3.5	4.5
36	4.5	3.5	4.5	5	4.5	4.5	4	5	4	3	4	4.5	4	4	3	3	4.5	5	3.5
37	4.5	3.5	4.5	4.5	5	5	5	5	2	4	3	4.5	5	4.5	4	4	4	4	3
38	4.5	5	4.5	5	4.5	4.5	4	4.5	3.5	3.5	4.5	3.5	4.5	4	4	3.5	4.5	5	4.5
39	4.5	4	3.5	4.5	5	4.5	4.5	5	3	3	3	4.5	4	4	3	4	4.5	4.5	3.5
40	3.5	4.5	4	4.5	4.5	3	2.5	3.5	3.5	3	4	3	4.5	5	3.5	3.5	4	3	5
41	4	3.5	4	4.5	4.5	3.5	4	4	3	3	3	3.5	3.5	3.5	3.5	3.5	4	3.5	4
42	4	4.5	4	4.5	4	4	3.5	4	3	3	3	4	3.5	2	2	2	5	5	4
43	5	5	4	5	5	5	4	5	5	4	5	5	5	5	4	4	4.5	5	5
44	4	3.5	3	4	4	3	3	3	4	3.5	4	2.5	3.5	3	3	3	4	5	5
45	4.25	3.75	2.75	4.25	4	2.5	2.5	4.5	2.75	2.75	3	3.75	4.75	3.5	3.5	2.75	5	5	4
46	4	5	4	3	5	4.5	4	3.5	4	4	4	5	4	5	3.5	3	4	4	4
47	5	5	4	5	4	3	3	5	3	3	4	5	3	4	2	2	5	4	3.5
48	3.5	4	2.5	3	4	3	2.5	3.5	3	1.5	3	3	4	4.5	5	5	4.5	4.5	4.5
49	5	5	4	3.5	4.5	3.5	3	4	4	3.5	4	5	4.5	4.5	4	4	5	5	5
50	3	2.5	2.5	3	3.5	2	2.5	2	3	1.5	3	3	2.5	3.5	3.5	3	3	2.5	1.5
51	4	2	2	3	4	2	4	4	4	4	4	4	3	2	3	3	4	4	4
52	5	5	5	5	5	5	5	5	5	5	5	5	5	5	5	5	5	5	5
53	5	4.5	5	5	5	4.5	4	5	3.5	3	4	5	4.5	5	4.5	5	5	4.5	4.5
54	4	3.5	3.5	4	3.5	3	2.5	4	2.5	3	4	3	4.5	3	3.5	3	4	4.5	3.5
55	5	4.5	5	4.5	3.5	3.5	3.5	4	4	3.5	4	3	5	5	5	5	5	4	4
56	3	2.5	4	3	4	3.5	4	3.5	3	4	3.5	4.5	5	5	5	5	5	4	5
57	5	4	4	4	5	4	2	4	4	3.5	4	4	3.5	4.5	3	3.5	4	4	5
58	5	5	5	5	5	5	5	3	2	3	4	5	5	5	4	4	4.5	4.5	4.5
59	3.5	3.5	3	5	5	3.5	3.5	4	3.5	3.5	4	5	4	5	3.5	3.5	3	4.5	3.5
60	4.5	3.5	3.5	4.5	4	3.5	3.5	3.5	4	4.5	5	5	4.5	5	3.5	3.5	5	4.5	4.5
61	4	4	4	4	3	4	3.5	3	4	3.5	4	4	4	4	3.5	4	4	4	5
62	4	4	4	4	4.5	4	4	4	5	5	5	4.5	4.5	4.5	4	4	5	5	5
63	4	4	3.5	4	4	4	3	4	4	3.5	4	4.5	4.5	5	4.5	4.5	4	3.5	4
64	3.5	4	4	3.5	3	3.5	3.5	3	4	3	3	3.5	3.5	3	2.5	3	4.5	3.5	3.5
65	5	4	3	4	5	4	4	4	3	4	3	4	4	5	4	4	4.5	4.5	4
66	3.5	2.5	4	4.5	4	4.5	3	4	3	2.5	3	3.5	5	5	4.5	4.5	4	4	4
67	4.5	4	4	4.5	4	3.5	3	3.5	3	4	3.5	5	4.5	3.5	3.5	3.5	4.5	5	4.5
68	4.5	2.5	3.5	3.5	5	3	2	3.5	3	2.5	3	5	4.5	4.5	4.5	4.5	3.5	4	3
69	5	5	3	5	5	2	3	5	3	3	4	5	4	5	4	4	2	1	2
70	4.5	4.5	4	5	5	5	4.5	4.5	3	2.5	2.5	4.5	4	3.5	3.5	3.5	4	4	3
71	3	4	4	4	4.5	4	4	4.5	3	3	2	3	4.5	4	4	3	4	3.5	3
72	5	4	4.5	4.5	5	4	4	5	5	5	5	4.5	5	4	4	5	5	5	5
73	4.5	4	4.5	4	4.5	4	3.5	4	3.5	3	3.5	4.5	4	3.5	4	4.5	5	5	5
74	4	4	3.5	4	4.5	3	3.5	3	3.5	4	3	3	3.5	5	4	4	4.5	4.5	4
75	5	3	3.5	4	4	2.5	4	4	4	4	4	4.5	3.5	1.5	2	2	4	3.5	3.5
76	5	4	4.5	4	4.5	3.5	3	4	4	4	4	4	4	5	3.5	3.5	3.5	4	4
77	5	5	5	5	5	5	3.5	5	4	4	4	5	5	5	5	5	3	2	4
78	4	3.5	3.5	4	5	3.5	2.5	4	4	3.5	4	5	4	4	4	3.5	3.5	4	4
79	4	5	5	5	4	4	4	5	4	5	5	5	4	5	5	4	4.5	4	2.5
80	4.5	3.5	5	5	5	2	2	4	4.5	3	4	2.5	4.5	5	3	4.5	3.5	3	5
81	5	5	5	4	5	4	4	4	4	4	4	4	4	5	5	5	3.5	4.5	4
82	5	4	4	4.5	4	3.5	3.5	4	3	3.5	3.5	3.5	5	5	4	4	4	4	3.5
83	5	4	4	5	5	3	2	4	4	2	5	4	5	5	4	4	5	4.5	5
84	5	5	5	5	3	5	4	4	4	4	4	5	4	5	4	4	4	4	5
85	4	4	4	4	4	4	4	4	4	4	4	3	4	4	4	4	4	4	4
86	5	4	5	5	4	4	4	5	4	3	4	5	4	4	4	4	4	3	4
87	4.5	4	5	4.5	4.5	3	4	4	2.5	2.5	4	5	5	4.5	4.5	5	5	5	5
88	4	4	4	4	4	4	4	4	4	4	4	3	4	4	4	4	4	4	4
89	3	3	3	3	3	3	3	3	3	3	3	3	3	3	3	3	4	2	5
90	5	4	5	4	5	5	5	5	2	4	4	4	5	4	5	3	2	2	2
91	4	4	2	4	5	4	4	4	3	3	3	4	4	4	2	2	5	4	3
92	4	4	4	4	4	4	4	4	4	4	5	4	4	4	5	5	4	4	4
93	3	3	3	3	3	3	3	3	3	3	3	3	3	3	3	3	4	4	3
94	3	3	3	3	3	3	3	3	3	3	3	3	3	3	3	3	3	3	3
95	3.5	3.5	2.5	5	2	4	2	4	3	4	4	2.5	4	1.5	2.5	2.5	4	3.5	3.5
96	3.5	3.5	3	3	3	3.5	2.5	2.5	2.5	3	3	4.5	4	1.5	1.5	1.5	3.5	4	2.5
97	3	3	3	3	3	3	3	3	3	3	3	3	3	3	3	3	4	4	3
98	3.5	3	1.5	4	2	3	2	2	1	4	2	4	3	4	4.5	2.5	5	3.5	3.5
99	4.5	4.5	2	3.5	2	2	2	3.5	3	4	3	2.5	3.5	4.5	4	4	4.5	4	1.5
100	5	5	5	5	5	5	5	5	5	4	5	5	5	5	5	4.5	4.5	5	5
101	4.5	4.5	4.5	4.5	3	3	3	3	3.5	3.5	4.5	4.5	4.5	2	2	2.5	5	4	3
102	3	4.5	3.5	3.5	4	4	4	3.5	3.5	3	3.5	4	4.5	2	2.5	1.5	4	5	3
103	4.5	4	4	4	3.5	4.5	4	3	4	3	3.5	4.5	4.5	3.5	2.5	2	1	2	2
104	3.5	2.5	3	2.5	4.5	4	4.5	4	3	3	3	5	5	4.5	3	2	5	4.5	4.5
105	3	2.5	4	3	3	3	3	3	3.5	2	4	3	2.5	3	3.5	2	4	4	4.5
106	3	2	2.5	2	2.5	4	4.5	4	3	2	3	5	4	3	3	2.5	4	4	3
107	3.5	3.5	3	3.5	4	4	4	4	3	3	3	3.5	3	1.5	2	1.5	3	3	3
108	4	4	4	3	2	2	3	3	4	4	4	2	2	1	1	1	3	3	3
109	5	4	4	3.5	5	4.5	4	4	4.5	4	4	4.5	4.5	4	4	4	3	3	3
110	3	3	3	3	3	3	3	3	3	3	3	3	3	3	3	3	2	3	2
111	3	3	3	3	3	3	3	3	3	3	3	3	3	3	3	3	4	4	4
112	4	3.5	3.5	3.5	4	2.5	2	2.5	3	3	3	4	3.5	1.5	1	1	3	3.5	3.5
113	3	3	3	3	3	3	3	3	3	3	3	3	3	3	3	3	3	1	1
114	4	3	3	4	3	2	2	2	4	4	4	5	3	3	3	2	4	4	5
115	5	5	5	5	2	2	2	2	3	3	4	3	4	2	2	2	4	2	2
116	2	2	3	4	4	2.5	3.5	1.5	3	4	3.5	2.5	3.5	3.5	4	4	4	4	4
117	3	3	3	3	3	3	3	3	3	3	3	3	3	3	3	3	3	3	3
118	4	4	2	4	4	4	4	4	3	3	3	3	3	2	2	2	2	2	3
119	4	3	4	4	3	4	4	4	4	4	4	4	4	4	4	4	3	3	3
120	4	4	3.5	4.5	5	2	3	2.5	4.5	4	4.5	3.5	4	4.5	3	4.5	4.5	5	5
121	4	4	4	4	3	3	4	3	4	3	4	4	4	4	4	4	4	3	4
122	3.75	3.75	3.25	3.75	4.25	4.5	3.25	3.75	4	3.25	4	3.75	4.5	3.75	3.25	2.75	3	3	3
123	4	5	4	4	5	4	4	4	5	4	4	4	4	4	2	4	3	3	3
124	5	5	5	5	2	4	2	2	4	3	5	4	5	5	5	5	4	4	3
125	3	3	3	3	3	3	3	3	3	3	3	3	3	3	3	3	4	5	5
126	5	4	4	4	3	3	3	4	4	4	3	5	4	4	4	4	5	2	5
127	5	5	5	5	4	5	5	5	5	5	5	3	5	5	5	5	5	5	5
128	4	4	4	4	3	2	3	3	4	2	3	4	3	2	2	2	4	2	4
129	4	3	4	3	4	4	5	3	4	3	3	4	3	3	4	4	4	3	3
130	4.5	4	2	3	3	4	3.5	3	3	4	4	5	4.5	1.5	1.5	1.5	5	4.5	5
131	3	2	2	2	2	3	3	3	2	3	3	2	3	1	2	1	3	3	3
132	3	3	3	3	3	3	3	3	3	3	3	3	3	3	3	3	4	5	5
133	4	4	5	4	3	4	2	3	4	3	3	4	4	3	3	3	5	4	4
134	3	3	3	3	3	3	3	3	3	3	3	3	3	3	3	3	4	2	4
135	4	2	3	4	3	4	3	4	3	2	4	2	5	3	2	2	4	4	3
136	3	3	3	3.5	4	3.5	4	3.5	3	2.5	3	4	2.5	2	2	2	4	3.5	2.5
137	3.5	3.5	4	3.5	3	3.5	3	3	2	2	2.5	4	3	2	2	2	3.5	3	3
138	4	4	4	3.5	4.5	4.5	4.5	3.5	2	3	3.5	4.5	4	4.5	4	3.5	4.5	5	4.5
139	4	5	4	5	4	4	4	4	5	5	5	5	5	2	2	2	3	4	3
140	3	3	2.5	3	3.5	3.5	3.5	3.5	2.5	3	3	4	3.5	1.5	2	1.5	3.5	3.5	3
141	4	4	4	4	4	4	4	3	4	5	4	4	4	4	5	5	4	4	4
142	3.5	4	3.5	3.5	2	2.5	2	2.5	3	2.5	2.5	3.5	2.5	1.5	1.5	1.5	3.5	3	2.5
143	5	4.5	5	5	2.5	2.5	2.5	2.5	2.5	3.5	3.5	4.5	4	2.5	2	2	4.5	4	4
144	4.5	4.5	3.5	5	4	3.5	4	4	4	2.5	4	4	3	3	3.5	2.5	3.5	4	3
145	3.5	3.5	3	3.5	5	4.5	4	4	3.5	3.5	4	4.5	4	4.5	4	4	4.5	3	3
146	3.5	4	4	4	4	4	4	4	4	4	4	4	4	3	3	3	5	3.5	3
147	4	3	3.5	4.5	4.5	5	4	5	3.5	1.5	3	5	4.5	4	4	1.5	4.5	4	4.5
148	3	3	3	3.5	3	3	3	3	3	2.5	3	4	4	3	2.5	2	4	3	4
149	4	3.5	3	3.5	4	4	4	4	3	3	3.5	4	3.5	4	3.5	3	3	2	1
150	3	2.5	2.5	2.5	4	4	3.5	4	3.5	3.5	4.5	5	4	2.5	3	3	3.5	3.5	3.5
151	4	4	4	2	4	4	4	4	2	2	4	4	4	4	4	4	3.5	3	3.5
152	4	4	4	4	4.5	4.5	4	4	3	3	3	5	4	4.5	4	3	3.5	4	2.5
153	4	4	4	4	4	4	3	4	4	2	3	5	4	3	3	3	3	4	4
154	2	2	2	3	2.5	3.5	2.5	2.5	2	1.5	1.5	4	2.5	3.5	2.5	2	3	4	4.5
155	3	2	2	3	2	3	2	2	2	3	3	4	2	2	2	2	4	3	3
156	4	2	5	5	5	3	2	3	2	3	3	2	4	4	4	4	2.5	3	3
157	4	3.5	4	4.5	5	5	5	4.5	3	4	3	5	5	3.5	2	2	4	5	3
158	4	4	4.5	4.5	4.5	4.5	4	4.5	3	3	3	4.5	4	3	2.5	2.5	4.5	4.5	4.5
159	4	3.5	4	5	5	2.5	4	2.5	3.5	3.5	4	5	5	4.5	5	3.5	3.5	4.5	3
160	3	2.5	4	4	3	2.5	2	3	3.5	3.5	4	4.5	4	2	1.5	1.5	4	5	3.5
161	5	3.5	5	4.5	5	4.5	4.5	5	4	2	3.5	4.5	5	2	2	2	4.5	4.5	3.5
162	2.5	2.5	3	3.5	3.5	3	3	3	3	2.5	3	3.5	3	2	1.5	2.5	3.5	3	3
163	3	2	3.5	3	5	4	4	3.5	4	3.5	4	5	5	3.5	2.5	3.5	4.5	5	4
164	4	4.5	4	4	4.5	3.5	3.5	3.5	3.5	2	4	4	3.5	2.5	2	2	4	4	3
165	4.5	5	4.5	5	4.5	4	4	4	3.5	4	4.5	4.5	4.5	2	3	2	4	5	4
166	3	3	3	3	3	3	3	3	3	3	3	3	3	3	3	3	4.5	3.5	3
167	4.5	4.5	4.5	5	4.5	4	4	4	3	3	4	5	4.5	4	4	4	4.5	5	4.5
168	4	4	4	5	4	3	3.5	4	2.5	2.5	4	4.5	3	2	1.5	1.5	3.5	2.5	1
169	2.5	2	4	3.5	5	4	4	4	4	3	4	5	4	2.5	2	2.5	4	4	4
170	4	3.5	5	5	2.5	2.5	2.5	2.5	2.5	3	3.5	4	4	2	2	2	2.5	3.5	2
171	4.5	4	4.5	4.5	5	3.5	4	4	3	2.5	3.5	2.5	3.5	2	2	2	4.5	5	4.5
172	4	3	4	4	4.5	4	3.5	3.5	3	3	3.5	3.5	3.5	4.5	4	3	4	4	3.5
173	5	4	4	5	5	5	4	5	4	5	4	4	5	4	4	4	5	5	4
174	5	4	4	5	5	5	5	5	4	4	5	5	4	5	5	5	4	5	4
175	4.5	3.5	4.5	4	4.5	4	3.5	4.5	4	3	3.5	5	3	4.5	3	3	4	5	3
176	3	3	2	3	3	2	4	3	3	3	3	4	2	2	2	1	3	2	3
177	4	4	5	4	3	3	3	4	3	4	5	3	4	5	4	4	3	3	5
178	4	5	4	3	5	5	4	5	5	4	5	3	5	5	5	5	4	2	4
179	4	5	4	4	5	5	4	5	5	5	5	4	5	5	5	5	4	2	5
180	4	4	4	4	3	4	3.5	3	4	3.5	4	4	4	4	3.5	4	4	4	5
181	4	4	3.5	4	4	4	3	4	4	3.5	4	4.5	4.5	5	4.5	4.5	4	3.5	4
182	3.5	4	4	3.5	3	3.5	3.5	3	4	3	3	3.5	3.5	3	2.5	3	4.5	3.5	3.5
183	4.5	4	4.5	4	4.5	4	3.5	4	3.5	3	3.5	4.5	4	3.5	4	4.5	5	5	5
184	5	4	4.5	4	4.5	3.5	3	4	4	4	4	4	4	5	3.5	3.5	3.5	4	4
185	3	3	3	3	3	3	3	3	3	3	3	3	3	3	3	3	4	3	4
186	4	5	5	5	4	4	4	5	4	5	5	5	4	5	5	4	4.5	4	2.5
187	4.5	4.5	5	5	5	5	5	5	3.5	3.5	3.5	5	4.5	5	3.5	4	5	4	3.5
188	4.5	4	3.5	3.5	4	4	3.5	4.5	3	3	3.5	4	4	2	2	2.5	4.5	2	1.5
189	4	4	4	4	3	3	3	3	2	2	4	4	4	5	5	5	5	4	4
190	4.5	3.5	3.5	5	4.5	3.5	4.5	4	4	4	4	2.5	3.5	3	3	3	4	4.5	3.5
191	5	5	5	5	5	5	5	5	5	5	5	5	5	5	5	5	5	4	5
192	5	4.5	5	5	5	4.5	4	5	3.5	3	4	5	4.5	5	4.5	5	5	5	5
193	4	3.5	3.5	4	3.5	3	2.5	2.5	2.5	3	4	3	4.5	3	3.5	3	5	4	4
194	5	4	4	4.5	4	3.5	3.5	4	3	3.5	3.5	3.5	5	5	4	4	5	5	3.5
195	5	4.5	4.5	5	5	4	3.5	4.5	3.5	3.5	5	4.5	5	5	4.5	4.5	3.5	4.5	4
196	4	3	5	4	4	3	5	5	3	4	4	5	5	4	4	5	3	3	4
197	4	4	4	4	4	4	4	4	4	4	4	3	4	4	4	4	4	4	5
198	3	5	4.5	4.5	1.5	4	3.5	3	2	3	4	3	4	3	2	2	5	4.5	4.5
199	5	5	5	5	5	5	4	4	2	3	3	5	4	2	2	2	5	5	4
200	4	4	4	4	4	4	4	4	3.5	4	4	4.5	3.5	2.5	2	2	4.5	4.5	4.5
201	3.5	2.5	2.5	3.5	4	2.5	3.5	4	2.5	4	4	2	4.5	2	2.5	2.5	4	4	5
202	5	5	4.5	4.5	3.5	4	3.5	3	3	4	4	4.5	3	3	2	1.5	4	5	3
203	4.5	4	4	4.5	4.5	4.5	4	4	4	3	4	4.5	4	4	4	4	4	4.33333	3.66667
204	4	4	3	4	3.5	3	3	3.5	4	2	4	3	3	3	3.5	2.5	4	4	4
205	3.5	4	4	3.5	4	4	4	4	4	3	4	3.5	4	3	3	3.5	4	4	3.5
206	4	5	5	5	5	5	5	5	4	4	4	5	4	3	3	4	4	5	3
207	3	3	2	3	4	3	2	3	3	3	3	3	3	4	3	3	4	3	4
208	3.5	3.5	3.5	3	3.5	3	3	2.5	3.5	3	3	4	4	4	4.5	3.5	4.5	4.5	4.5
209	4.5	4	3.5	3.5	4	3.5	3	3.5	2	3	3.5	5	3.5	4	3.5	3	4	4.5	3.5
210	4.5	3.5	3	4	4.5	4	3.5	3.5	4	2.5	4	5	4	3.5	3	3	3.5	4	3.5
211	4.5	4	4	4	3	4	4	3	3.5	4	4	4	4	3	3	2	4.5	4	4.5
212	4.5	3.5	3.5	3.5	2.5	3	2	3	3.5	3.5	3	4	3	1.5	2	2.5	3.5	3	3
213	4	4	4	4	3	3	3	2	3	3	3	2	2	2	2	2	4	4	4
214	5	4.5	4	4	4.5	4.5	4	4	4	4	4.5	4	4	3.5	3.5	3.5	4	5	4
215	5	5	5	4	4	4	2	3	3	4	4	2	4	3	3	2	5	5	3
216	2	4	2	2	2	3	3	3	3	4	4	3	3	3	3	3	4	3	3
217	4	4	3	3.5	4	3.5	2	3	3	3	3	2	3.5	2.5	3	4	4	3.5	3.5
218	3	3	3	3	3	3	3	3	3	3	3	3	3	3	3	3	3.5	2.5	3
219	5	4	5	5	5	5	5	5	5	3	5	5	5	4	4	4	4.5	5	4
220	3.5	3.5	3	3.5	3.5	3.5	3	3	4	4.5	4	2	3.5	3.5	3	3	4	4.5	4
221	4	4	3	4	2.5	4	2	2.5	3	4	3	3	3	3	2	2	2	2	2
222	3.5	4	4	4	3.5	3.5	3.5	3	3	4	4	4	4	4	4	3	3.5	4	4
223	4	4	4	4	4	3.5	4	3.5	2	3	3.5	4	2.5	2	2.5	2	3	3.5	3.5
224	4.5	5	4.5	4.5	4.5	4.5	4	3	4	4	3.5	4.5	4.5	3.5	4.5	2.5	2.5	2.5	3
225	4.5	3.5	2	2.5	4.5	4.5	4	2	4	3.5	2.5	5	4.5	2	2	2	2.5	3	3
226	3.5	4	4	3	4	4	4	3.5	3	2	3.5	4.5	4	2.5	1.5	1.5	4.5	4.5	3.5
227	2.5	3	2	1.5	3	3	2	2.5	3	2.5	4.5	1.5	2	1.5	2	1	4	4	4.5
228	4.5	4.5	4	4.5	3.5	3.5	3.5	3	4	2.5	4.5	5	4	5	4.5	2.5	3.5	3	4.5
229	3.5	4	3.5	4	5	4	4	2.5	3	2.5	3	5	4	4	2.5	2.5	3.5	2.5	1.5
230	4	4	2	2	4	5	4	4	3	3	4	5	4	4	4	4	4	4	4
231	3	4	4.5	3	2.5	2.5	2.5	1.5	3	3	3.5	4	3	4.5	4.5	4.5	4.5	4	4
232	3	3	3.5	2.5	4	4	4	2.5	4.5	3.5	4.5	5	3.5	3.5	2.5	3	3.5	1.5	3
